# Supplementary material for: Gut heavy metal and antibiotic resistome of humans living in the high Arctic
Source: Front Microbiol. 2024 Oct 30;15:1493803. doi: 10.3389/fmicb.2024.1493803 (PMC11557323; doi:10.3389/fmicb.2024.1493803)
Supplement: Supplementary file 6 [file Table_3.xlsx]

## Sheet: Ark1
BARCODE	PARTICIPANT	Shotgun reads	16S rRNA amplicon reads	Metatranscriptomic reads	Cd mg/Kg	Pb mg/Kg	Hg mg/Kg	MONTH	YEAR	faith_pd	observed_features	pielou_evenness	shannon_entropy	LOCAL_level	ANTIBIOTICS	CONSTIPATION	DIARRHEA	MEDICATION
22001705592364	1	81423806	36063	74326004	0.059	0.144	0.232	SEP	2018	4.74679	174	0.742665	5.52761	5	0	0	0	0
22001705592367	1	82255034	36843	77896628	0.097	0.127	0.143	JUL	2018	4.02345	145	0.83082	5.96521	5	0	0	0	0
22001705592369	1	75865920	38996	59523988	0.12	0.239	0.229	DEC	2018	6.75598	327	0.903102	7.54375	4	0	0	1	0
22001705592370	1	79505468	36413	77807498	0.052	0.127	0.101	MAR	2019	7.53989	349	0.920895	7.77888	4	0	NA	NA	NA
22001705592373	1	69440640	37405	60194040	0.098	0.122	0.18	FEB	2019	7.25005	375	0.92109	7.87601	1	0	0	1	0
22001705592374	1	73748836	37116	77948366	0.12	0.248	0.176	MAY	2018	10.9074	508	0.94587	8.50213	6	0	0	0	0
22001705592376	1	81753816	41002	52775860	0.06	0.097	0.13	NOV	2018	6.77415	364	0.92484	7.86835	4	0	NA	NA	NA
22001705592381	1	76183144	37281	77420910	0.049	0.29	0.159	APR	2018	10.2665	433	0.898554	7.86974	3	0	0	0	0
22001705592392	1	81465220	36667	77998476	0.099	0.115	0.24	MAY	2019	7.61598	346	0.909042	7.66743	4	0	0	0	0
22001705592393	1	67750602	36462	45391430	0.116	0.122	0.258	OCT	2018	6.39129	341	0.918171	7.72515	4	0	0	0	0
22001705592395	1	75082270	36893	61547776	0.046	0.104	0.109	JAN	2019	7.43641	296	0.87955	7.22062	3	0	0	1	0
22001705592408	1	81089054	37163	75532684	0.027	0.125	0.12	AUG	2018	4.25032	197	0.897421	6.84019	4	0	0	0	0
22001801634968	1	75915808	36375	77859262	0.046	0.178	0.231	MAR	2018	9.67106	431	0.894669	7.82974	4	0	0	0	0
22002222222222	1	77865324	36860	50528226	0.043	0.182	0.081	APR	2019	7.13464	361	0.912838	7.75534	4	0	0	NA	0
22001705592357	2	73677876	37687	75659740	0.007	0.092	0.011	MAR	2018	2.82813	114	0.772907	5.28119	3	0	0	1	0
22001801634666	2	78564348	36513	76674270	0.019	0.082	0.038	OCT	2018	7.93919	412	0.93835	8.15098	4	0	0	0	0
22001801634722	2	65976560	35960	60886320	0.005	0.07	0.052	AUG	2018	7.39636	346	0.895721	7.55508	2	0	0	0	0
22001801634742	2	71992234	37987	75589742	0.02	0.102	0.047	APR	2018	3.57314	130	0.679673	4.77291	2	0	0	0	0
22001801634743	2	79795446	36669	77497516	0.158	0.182	0.229	JUL	2018	7.37159	336	0.880801	7.39196	5	0	0	0	0
22001801634752	2	73686526	37236	76855666	0.005	0.095	0.023	JAN	2019	6.75733	277	0.864104	7.01112	3	0	0	1	0
22001801634769	2	66986184	36621	54206822	0.014	0.132	0.016	APR	2019	7.10768	392	0.92118	7.93569	3	0	0	0	0
22001801634804	2	75938288	36984	59170882	0.003	0.063	0.005	MAY	2019	6.99042	265	0.859982	6.92273	4	0	0	0	0
22001801634821	2	81847554	36700	76923272	0.091	0.068	0.077	SEP	2018	7.56878	365	0.886722	7.54756	0	0	0	0	0
22001801634829	2	77520428	36400	61766682	0	0.079	0.038	MAY	2018	5.87673	288	0.888358	7.25781	3	0	NA	NA	NA
22001801635001	2	70861740	36896	46091588	0.031	0.082	0.032	NOV	2018	7.7789	379	0.912642	7.81774	4	0	0	0	0
22001801635062	2	74937928	35875	70116804	0.01	0.098	0.026	FEB	2019	7.5371	362	0.918154	7.80416	2	0	0	1	0
22001801635065	2	81567926	37395	76970412	0.027	0.177	0.016	MAR	2019	7.03615	352	0.893882	7.56173	3	0	0	0	0
22001801635069	2	69566212	36554	75541406	0.074	0.093	0.021	DEC	2018	7.14634	360	0.924582	7.85141	4	0	0	0	0
22001801630598	3	78930662	37158	74586692	0.105	0.127	0.092	OCT	2018	9.57894	303	0.805365	6.63877	4	0	1	1	0
22001801630611	3	80801026	38664	75154182	0.055	0.145	0.059	JUN	2018	11.0811	506	0.94336	8.4742	3	0	0	0	0
22001801630613	3	77175420	37690	73678220	0.023	0.081	0.073	DEC	2018	10.2469	415	0.889084	7.73233	3	0	0	1	0
22001801630625	3	72204132	37232	78176286	0.074	0.063	0.057	MAY	2018	11.0426	480	0.926337	8.25078	3	0	1	0	0
22001801630636	3	76516028	36286	73748588	0.031	0.101	0.029	NOV	2018	9.37031	376	0.883426	7.55735	5	0	0	1	0
22001801630651	3	66687410	39403	73524918	0.017	0.08	0.023	JUL	2018	10.442	437	0.92789	8.13897	3	0	0	1	0
22001801630666	3	69776164	38588	75302672	0.024	0.064	0.053	AUG	2018	10.6893	493	0.924544	8.27046	3	0	0	1	1
22001801630669	3	72287572	36086	73988852	0.015	0.067	0.014	SEP	2018	10.3594	387	0.882232	7.58383	4	0	1	1	0
22001801630706	3	80917232	37096	75393454	0.003	0.084	0.007	APR	2018	9.23055	442	0.92044	8.08873	5	0	1	1	0
22001801630738	3	76768112	36045	61725666	0.009	0.071	0.012	MAR	2018	10.54	413	0.930356	8.08479	3	0	0	0	1
22001801630739	3	74782422	36549	75089234	0.006	0.093	0.007	JAN	2019	10.3882	398	0.901834	7.7888	4	0	0	1	0
22001801630744	3	75729710	37162	74349508	0.088	0.079	0.042	MAY	2019	10.7968	501	0.944571	8.47154	4	0	0	1	0
22001801630751	3	72360228	37740	76624872	0.026	0.063	0.029	APR	2019	9.37229	402	0.914521	7.91156	0	0	0	0	0
22001801630758	3	82304078	36442	76219626	0.023	0.091	0.033	FEB	2019	10.1111	443	0.913875	8.03403	0	0	1	1	0
22001801630602	4	67671942	37304	64011400	0.02	0.177	0.045	DEC	2018	9.78539	355	0.844844	7.15725	2	0	0	0	1
22001801630634	4	73607296	37333	63359248	0.092	0.198	0.116	AUG	2018	9.8172	353	0.85776	7.25968	4	0	0	1	1
22001801630658	4	80180940	36927	74849304	0.184	0.147	0.093	OCT	2018	7.78691	269	0.854111	6.89392	4	0	1	1	1
22001801630663	4	80830922	36700	70949336	0.048	0.321	0.149	JUL	2018	9.42204	352	0.886965	7.50322	1	0	0	0	1
22001801630670	4	76374878	36794	61159106	0.021	0.276	0.051	MAY	2018	9.15198	310	0.857249	7.0947	4	0	0	0	1
22001801630673	4	74831120	37723	64716932	0.046	0.142	0.102	MAR	2019	9.85408	395	0.893297	7.70532	0	1	0	0	1
22001801630674	4	77498818	37773	74283612	0.095	0.148	0.109	NOV	2018	9.91997	397	0.90775	7.8366	4	0	0	0	0
22001801630691	4	71437688	36140	61259728	0.037	0.205	0.068	JUN	2018	9.26698	347	0.87541	7.3874	NA	0	0	0	1
22001801630702	4	72824898	37585	77003698	0.025	0.128	0.138	MAY	2019	10.6955	456	0.930455	8.21861	4	0	0	0	1
22001801630746	4	74681908	37959	63703808	0.019	0.439	0.084	JAN	2019	10.4933	419	0.908297	7.912	0	1	NA	NA	NA
22001801630753	4	74220632	37330	72280498	0.014	0.104	0.08	FEB	2019	5.70204	201	0.836368	6.39909	2	1	0	0	1
22001801630759	4	76163132	37615	69528260	0.008	0.321	0.07	APR	2018	7.82874	282	0.891895	7.25963	0	0	1	1	NA
22001801630766	4	81732438	37015	61552304	0	0.396	0.156	MAR	2018	9.61801	326	0.863569	7.2097	4	0	1	0	1
